# Supplementary material for: Inhibition of DHODH Enhances Replication-Associated Genomic Instability and Promotes Sensitivity in Endometrial Cancer
Source: Cancers (Basel). 2023 Dec 6;15(24):5727. doi: 10.3390/cancers15245727 (PMC10741824; doi:10.3390/cancers15245727)
Supplement: Supplementary file 1 [file cancers-15-05727-s001.zip]

Archive with 1 entries (1 files):
- cancers-2635038-supplementary.pdf
